# Supplementary material for: The Pore-Forming Hemolysin BL Enterotoxin from Bacillus cereus: Subunit Interactions in Cell-Free Systems
Source: Toxins (Basel). 2021 Nov 15;13(11):807. doi: 10.3390/toxins13110807 (PMC8623112; doi:10.3390/toxins13110807)
Supplement: Supplementary file 1 [file toxins-13-00807-s001.zip]

Archive with 1 entries (1 files):
- toxins-1439190 supplementary.pdf
